# Supplementary material for: Structural Characterization of Linker Shielding in ADC Site-Specific Conjugates
Source: Pharmaceutics. 2025 Dec 5;17(12):1568. doi: 10.3390/pharmaceutics17121568 (PMC12736158; doi:10.3390/pharmaceutics17121568)
Supplement: Supplementary file 1 [file pharmaceutics-17-01568-s001.zip]

Archive with 1 entries (1 files):
- pharmaceutics-3990879-supplementary.pdf
